# Supplementary material for: Serpin Family E Member 1 Tag Single-Nucleotide Polymorphisms in Patients with Diabetic Nephropathy: An Association Study and Meta-Analysis Using a Genetic Model-Free Approach
Source: Genes (Basel). 2021 Nov 25;12(12):1887. doi: 10.3390/genes12121887 (PMC8701119; doi:10.3390/genes12121887)
Supplement: Supplementary file 1 [file genes-12-01887-s001.zip]

Archive with 1 entries (1 files):
- genes-1443309-supplementary.pdf
